# Supplementary material for: Bone Marrow CX3CL1/Fractalkine is a New Player of the Pro-Angiogenic Microenvironment in Multiple Myeloma Patients
Source: Cancers (Basel). 2019 Mar 6;11(3):321. doi: 10.3390/cancers11030321 (PMC6469019; doi:10.3390/cancers11030321)
Supplement: Supplementary file 1 [file cancers-11-00321-s001.zip]

Archive with 2 entries (2 files):
- SUPPLEMENTAL FIGURE S1.pdf
- SUPPLEMENTAl DATA.pdf
